# Supplementary material for: Aristotle Meets Zeno: Psychophysiological Evidence
Source: PLoS One. 2016 Dec 29;11(12):e0168067. doi: 10.1371/journal.pone.0168067 (PMC5199053; doi:10.1371/journal.pone.0168067)
Supplement: S2 File — (XLSX) [file pone.0168067.s002.xlsx]

## Sheet: Sheet1
A/A	P300_valid_F7	P300_valid_FC5	P300_valid_C3	P300_valid_CP1	P300_valid_P3	P300_valid_FPZ	P300_valid_AFZ	P300_valid_CZ	P300_valid_O1	P300_valid_O2	P300_valid_F8	P300_valid_FC6	P300_valid_T4	P300_valid_CP2	P300_valid_P4	P300_valid_CP6	P300_valid_T6	P300_valid_F3	P300_valid_FC1	P300_valid_T3	P300_valid_CP5	P300_valid_T5	P300_valid_FP1	P300_valid_FP2	P300_valid_FZ	P300_valid_PZ	P300_valid_OZ	P300_valid_F4	P300_valid_FC2	P300_valid_C4	P300_paradoxes_F7	P300_paradoxes_FC5	P300_paradoxes_C3	P300_paradoxes_CP1	P300_paradoxes_P3	P300_paradoxes_FPZ	P300_paradoxes_AFZ	P300_paradoxes_CZ	P300_paradoxes_O1	P300_paradoxes_O2	P300_paradoxes_F8	P300_paradoxes_FC6	P300_paradoxes_T4	P300_paradoxes_CP2	P300_paradoxes_P4	P300_paradoxes_CP6	P300_paradoxes_T6	P300_paradoxes_F3	P300_paradoxes_FC1
1	1.90583	0.884428	0.589891	0.181941	0.401543	3.15847	3.39652	-0.012396	1.2328	1.13763	1.84739	1.72239	1.56959	-0.688849	0.473845	3.80553	0.193854	1.85483	0.588817	0.706404	0.963188	0.73047	3.70113	4.48095	3.95975	0.289823	1.28146	2.0666	1.31086	0.619636	2.09043	0.799227	-0.26838	0.557665	0.247564	3.5674	3.65016	1.26464	2.79577	1.78921	2.82299	1.91447	1.95539	1.722	1.7033	1.28393	1.17421	1.00794	0.519408
2	0.923578	0.981742	1.26488	1.70592	2.42325	0.369373	-0.149276	0.298318	2.71061	2.62534	1.19287	0.769586	1.31334	1.87293	2.72908	1.90852	3.9434	0.849183	0.575469	1.79605	1.96523	2.79399	0.561455	1.05582	2.64771	1.05196	2.52685	0.512719	1.12964	0.912166	2.36599	1.2596	0.725651	0.769889	1.56111	0.570596	0.451059	0.208436	1.73046	2.21762	1.19848	0.991568	0.944421	0.828085	1.39422	5.78492	1.35485	0.980513	0.483675
3	0.3179	0.519191	0.870738	0.781601	1.58254	-0.29299	0.431033	0.128338	3.91895	3.22691	-0.508881	-0.401168	-0.354734	0.476971	1.32037	10.1832	1.29308	0.728453	0.824005	0.330444	1.74506	3.2432	-0.317309	-0.250586	5.94081	2.71752	2.89996	-0.457057	-0.136772	-0.792854	-0.619094	-1.18749	-0.673468	0.585561	1.18354	2.11595	1.03664	0.078262	5.77008	4.43653	1.25432	0.128936	0.009009	0.208872	1.47988	12.5378	1.97019	0.554488	-0.701739
4	0.841367	0.211597	0.703264	1.75728	2.16573	4.09833	1.20042	0.41114	2.56234	0.999497	1.0783	2.19545	2.69618	0.351235	0.166053	5.43544	3.40848	1.00975	0.97734	0.638822	-0.162051	1.35485	2.33599	2.89782	2.41815	0.884012	0.904441	1.99636	1.79889	1.71806	0.658414	-0.055314	0.715245	1.68995	2.49451	1.4115	1.72563	0.956384	3.73695	2.57565	2.00169	1.44091	2.12726	1.68353	2.1607	6.41452	2.52988	0.800472	1.38708
5	-2.50005	-0.273707	1.36687	4.57884	5.17924	-8.90518	-8.77235	1.3923	7.65333	7.59661	-2.20802	-0.889271	4.45525	6.34661	7.4218	18.759	7.50857	-1.18053	7.00449	4.69715	4.00481	6.27473	-6.84872	-7.41148	7.71001	6.55526	7.73316	-2.42321	-1.95814	1.15814	3.47587	5.18265	3.07733	4.79859	5.00259	-3.1283	-2.57198	1.66474	5.35569	5.42952	5.11311	3.3259	2.97053	5.07456	5.58894	11.7971	5.73217	5.54693	4.04919
6	0.418956	0.263675	0.885125	1.24695	1.83224	2.68681	2.58732	0.706272	3.05117	4.82314	4.18467	3.40565	4.69471	2.52299	2.6648	5.40691	4.67796	-0.283053	-0.091573	1.09231	1.31637	1.96741	2.58632	4.0443	5.02021	1.94554	3.63557	3.36452	1.30046	2.43473	5.7777	2.63877	1.45461	0.432596	0.645849	3.23851	3.34664	2.20762	2.17861	2.27516	2.28009	4.97424	5.36148	3.38172	3.65484	4.04571	4.33883	0.541563	0.659682
7	-0.967799	-0.721874	0.012973	1.90978	6.00094	-2.27593	-2.74084	0.222067	9.12967	12.6137	-2.83816	1.06578	1.59615	2.22283	6.68528	19.1497	6.51938	-0.52797	-1.09889	3.03978	3.54095	8.19311	-2.94906	-3.50952	11.6394	5.91269	12.1848	-1.30869	-1.24477	0.042868	2.09391	0.249148	-0.177947	1.20928	3.12033	6.33386	3.96506	0.262427	4.70408	4.74478	6.02279	1.41649	1.3086	1.15609	2.33468	7.53969	2.22217	1.76575	0.578225
8	-0.611018	0.494338	0.501188	3.90473	4.28351	-1.23981	-1.2172	1.87043	7.9545	8.50389	-0.764704	0.902371	1.41253	4.37749	4.9139	8.96179	4.89386	0.566643	0.243085	3.34928	2.52171	6.39285	-1.21265	-1.52875	8.56405	5.27398	7.72996	-0.644629	0.863218	1.5323	-0.272825	0.78303	0.319243	2.63281	2.94746	0.718518	0.851798	0.73668	6.01472	5.48976	1.69533	2.5039	2.60481	2.52416	3.22325	3.64326	3.4567	0.868303	1.07096
9	-1.59714	-0.421889	0.811474	3.03228	4.59323	-0.991025	-1.83476	2.54356	4.14755	4.03805	-3.66194	-0.027704	0.375015	3.19411	3.4323	13.9356	2.21474	-0.272143	0.742726	2.63463	2.03811	4.0012	-1.0008	-1.63251	6.81769	3.45582	4.11563	-2.42827	0.430538	0.791882	-0.126231	-0.365827	0.72175	3.00577	6.13584	0.249181	0.517662	1.24589	4.91641	4.37845	-0.38337	0.725564	0.874715	2.12973	2.80961	5.86106	2.48134	-0.520792	0.188883
10	0.626292	0.207026	0.192229	0.796093	0.765758	2.23978	1.07146	1.30459	3.738	2.46478	0.264663	0.686267	0.912809	1.56279	2.41578	7.05111	1.42158	0.545314	0.132631	0.969264	0.115596	2.41821	2.16284	1.85448	4.25146	2.49931	3.75639	0.426611	1.09559	1.41995	0.204826	-0.223806	0.8703	2.06857	2.43025	2.621	1.67179	2.02174	4.02244	2.49609	2.35917	1.26912	1.81444	1.99654	2.18399	7.68572	1.64793	0.230323	0.994833
11	-0.118314	-0.010281	0.485341	1.0414	1.18103	1.92657	1.75231	0.454075	0.790524	0.993407	0.115562	0.857943	1.2304	0.885989	1.08032	0.923807	0.67359	0.039077	0.228054	1.02015	0.691033	1.95724	1.6871	1.87522	1.06186	0.774048	0.987705	0.13493	0.043595	0.857136	1.22217	2.03363	1.45598	1.26284	1.16753	2.57458	2.4602	0.423149	0.986755	1.09228	2.18856	-0.12952	0.5307	0.50888	0.698195	2.66427	0.609539	2.10286	1.59135
12	0.329135	0.097463	-0.096	1.57341	1.80445	2.22095	2.15952	1.57655	2.6453	2.7185	4.68149	1.52265	1.71507	2.15823	2.38489	12.1731	2.21205	0.204821	1.02743	2.75768	0.57806	1.38781	2.03304	2.13812	7.71156	2.10749	2.22537	1.72016	1.44323	8.56	0.556994	0.22043	0.300786	1.07383	1.05599	2.20838	2.3429	0.664007	1.22374	1.50991	3.2998	2.28285	2.33786	0.933327	1.26581	18.9553	1.31552	0.654872	0.922328
13	0.641387	1.65216	2.28292	4.31366	4.08154	2.06488	2.06902	1.53742	4.14465	3.90023	-0.339357	0.187942	0.356033	3.36134	3.7342	4.48196	3.01579	2.22655	1.32596	1.40584	2.29923	4.25813	2.35216	1.711	3.98675	4.38835	4.13613	0.38427	0.044047	1.5835	2.83784	0.957415	0.425923	1.74547	1.76344	6.06338	2.62345	1.31565	1.45574	1.97609	2.04867	2.74445	1.09629	1.59388	1.73699	1.24927	1.45013	2.70277	1.87657
14	-5.3972	-0.617381	1.02509	3.35692	3.34636	-5.9938	-5.67797	3.10504	6.60262	4.97185	-3.68671	0.043755	4.46741	3.31782	3.1757	20.9926	3.55867	-4.94641	-0.053633	1.34896	1.99565	4.37392	-3.92944	-5.98024	8.70636	4.37184	4.83275	-3.63092	-0.27787	1.91571	-0.113185	-0.142689	2.00192	1.59748	2.23379	-0.788144	-0.902271	1.57935	3.39118	2.58859	-3.09101	0.730533	2.07729	1.61257	1.63525	14.1256	1.88905	-0.129237	0.215966
15	1.76856	1.21265	1.13243	1.20592	2.08602	-1.23344	0.042913	0.491636	3.29518	3.59004	0.615162	0.105646	1.04068	1.8279	1.64269	6.09191	2.40422	1.48212	0.432631	2.42722	1.99198	2.63973	-0.825728	-1.12778	4.81223	3.0496	3.24162	-0.240148	0.066959	1.27136	4.0512	1.43501	0.806902	0.581864	1.10303	3.46304	1.89671	0.887582	1.48418	1.91709	2.89269	1.30647	1.39673	0.291227	0.339261	2.05086	1.32169	1.28705	0.604031
16	-0.919799	-1.01748	-0.614046	1.27259	4.30357	0.736586	0.747491	0.885094	4.33708	3.69353	0.909404	0.997602	1.2844	1.31993	1.65533	16.1192	1.48641	-0.737913	0.002059	-1.08105	1.35989	3.76313	0.433091	0.889973	7.55122	1.73956	3.92461	0.925664	0.985842	0.710742	0.285086	-0.593744	-0.683432	0.865712	3.09562	2.57744	2.34665	0.664901	4.12387	2.78875	-1.26076	-1.20843	0.565029	1.44513	1.57128	17.9019	1.32603	0.16682	-1.35152
17	7.36932	3.09094	2.14233	2.12405	2.7168	0.677049	1.76205	5.44339	4.28857	2.02322	0.268582	1.53418	2.36193	5.37364	2.02937	2.0449	13.5929	5.88021	4.40775	0.893415	2.33977	1.92317	4.65239	3.09417	3.68185	1.78015	0.951978	0.436732	1.71861	2.25975	2.99268	0.818782	1.65289	11.4322	0.09644	1.16374	3.86492	3.09099	0.960698	0.500917	0.39967	-0.24044	3.14676	2.51388	2.67639	11.7081	3.9803	2.20136	0.934544
18	3.43083	1.25602	-0.394503	-0.187646	0.173407	5.49531	3.48071	0.0099	0.231828	3.37153	2.15303	1.80905	2.43435	-0.343315	0.10051	2.36038	1.99533	1.12498	0.636645	1.59558	-0.724722	0.362725	5.40477	4.87694	2.30373	0.154049	0.144802	2.29144	2.36909	-0.221215	2.31451	1.56608	0.469835	-0.13715	-0.419175	8.60462	6.4628	-1.0143	-0.722442	0.347875	4.14965	3.83712	0.475199	-0.933611	-1.33017	1.02693	0.513888	2.05929	2.05681
19	3.99836	0.701509	0.691715	2.02413	2.36257	1.34618	0.943896	0.518449	6.12876	4.43327	1.45731	-0.075275	5.55447	0.601082	1.14522	19.206	3.32193	1.27547	0.265038	2.18118	1.31488	4.40686	1.83959	0.40153	9.57206	2.76037	5.95185	0.042857	0.616593	2.87819	5.06655	1.53274	0.719431	1.79264	1.96883	3.95557	3.27043	0.294857	6.16999	5.38713	7.51924	4.02885	5.99379	0.583435	1.39292	13.8158	3.3948	2.76506	0.482986
20	3.10145	1.93353	1.37265	0.678882	2.4811	2.41564	2.63599	0.18838	1.80737	1.26764	1.30871	0.657277	0.752888	0.314787	2.74177	3.3236	0.927829	1.32752	1.25257	1.22962	1.48269	1.74455	2.68775	2.6291	1.88352	1.02567	1.53771	1.57262	-0.147169	0.896863	2.15428	1.01834	1.29281	1.86843	2.75297	3.67384	3.17823	1.3093	1.9739	2.62059	2.63168	1.9123	1.25049	1.87953	2.28144	3.68026	2.07493	1.47788	1.45837
21	-2.40278	-0.200152	0.43943	1.5847	2.20063	-1.52047	-1.47843	1.05926	2.55415	3.13641	4.62028	4.09552	4.69885	3.46334	3.30201	10.7233	4.68705	-1.7844	-0.580054	-0.550802	0.353549	0.794591	-3.30288	-0.922924	2.53194	2.77973	3.01917	1.87032	4.13306	4.3516	-0.869736	-0.863908	-0.282875	1.59781	3.13151	1.96369	2.14971	1.88167	2.85534	2.90727	3.69407	3.42854	3.2484	3.2182	2.94152	14.9926	3.75299	-0.64963	0.472161
22	-0.605859	0.806325	0.693839	1.33972	1.38024	0.117256	-0.785221	0.800216	4.70071	4.79894	0.708712	1.543	3.39165	1.51098	1.46728	8.0491	2.69808	2.78887	0.00125	2.17549	2.92805	5.31791	1.15412	2.55283	3.85844	1.23879	5.17776	-0.042293	-0.515709	0.466521	1.25767	0.643664	1.77629	1.85124	2.17634	1.75115	0.676627	0.646706	3.37061	3.55779	1.26983	1.4741	4.4317	1.95779	2.02041	15.139	4.93306	2.43975	0.188024
23	3.62513	0.360449	2.28371	4.65057	5.0763	0.923849	0.358191	1.32901	8.3796	7.30966	-1.91333	-0.729075	2.91184	2.55903	7.85266	16.3365	3.50524	0.487454	0.735003	3.65505	5.78593	5.89902	2.58194	0.148177	10.9579	8.06985	8.16446	-0.864267	-0.124804	0.485157	3.88151	2.13018	3.75744	4.71987	4.72338	1.84075	1.40583	3.70076	6.31838	6.80657	0.248941	3.06587	2.71798	4.82654	4.27549	15.9399	3.21499	1.00903	2.12102
24	4.01424	2.47441	-0.52755	-0.644395	1.62056	6.47149	6.29324	-1.77212	5.87786	6.36928	4.23525	0.799979	3.62313	1.12159	1.86121	5.28859	3.05925	4.18668	-0.138202	3.49027	2.42271	5.03403	6.12119	5.94841	3.95444	0.929829	6.39946	2.67004	0.775634	1.081	0.242561	1.8618	0.522871	2.03795	2.95357	5.239	4.09292	1.12503	7.41775	6.31412	2.22662	0.745309	3.92768	2.7737	3.21583	9.01867	3.23438	0.10683	1.50408
25	0.521028	0.334038	1.63019	1.64198	2.93829	0.946127	0.391183	0.278039	1.91483	2.10753	0.52256	0.293114	1.80391	1.65288	1.88714	5.69413	1.60397	0.307618	0.011351	2.34909	2.8772	2.73085	0.898876	1.31336	2.28637	1.83767	2.62826	0.553365	0.713556	1.28558	0.612737	1.25726	0.958131	1.58305	0.925314	0.566841	1.23845	1.14307	1.9168	1.50308	1.23631	2.09118	1.40755	0.546484	0.780531	3.5715	0.41279	1.13409	1.69705
26	1.49417	1.50074	1.88473	1.26129	1.75588	-1.40171	-0.145258	1.047	3.84213	4.73515	-0.948524	1.06011	0.861779	2.313	2.40226	12.2113	1.5114	0.353912	1.13773	2.44124	1.2764	3.86933	-1.32294	-1.74847	2.18264	1.42472	3.79039	0.969363	1.03325	1.33092	2.50802	4.33648	4.00968	2.71168	2.98836	5.37027	4.68419	2.69367	2.28931	3.05602	1.20723	1.28411	0.944599	1.68532	1.85881	-2.41932	0.81502	4.37434	4.51327
27	-1.52162	-1.36162	0.125497	3.18677	4.49751	1.16573	-1.67955	2.34517	4.63593	4.02728	0.637162	-1.06201	3.0075	2.91611	3.39711	10.5946	3.54892	-1.505	-1.94242	0.554344	0.776035	3.83431	-0.169656	0.715205	6.30491	2.96009	4.12699	-0.234787	-1.03405	1.35699	-0.124495	-0.755032	0.231188	2.44977	4.04098	1.22402	-0.882432	2.47774	4.27712	4.99609	2.07378	-0.867046	2.21135	3.02868	3.55073	13.9984	4.0566	-1.76977	-1.8177
28	2.31101	1.65525	0.114011	1.55134	1.1708	4.2415	1.98726	1.41171	2.14566	2.41959	2.31335	1.9493	2.41387	1.4729	0.745407	5.11302	1.99007	2.01149	1.44508	2.15104	0.880752	1.06442	3.93016	4.32282	2.09326	1.03703	2.45237	1.7813	1.10707	1.6363	3.00691	1.13252	0.412736	-0.83746	0.073158	8.18739	3.57698	-0.601122	1.22951	-0.575686	3.23395	2.17304	1.5541	-0.330681	0.292619	1.16585	1.59711	2.64111	1.68843
29	0.799796	0.481448	-0.248393	-0.965147	-0.83738	1.04996	1.05608	-0.60404	-0.1738	-0.318955	1.41271	1.39255	1.42808	-0.780225	-0.691439	9.4865	-0.562476	1.02313	0.788589	-0.457395	-0.053961	2.10845	1.08716	1.03228	6.35543	-1.01481	-0.204772	1.27003	1.19907	-0.523121	2.31611	-0.123574	-0.670624	-0.41217	-0.222675	3.23606	2.85879	-0.944822	-0.77198	-1.44894	2.92716	2.40299	2.51693	-1.32876	-1.25166	15.1649	-1.38666	2.08565	1.41312
30	1.00519	2.77138	2.32035	2.46828	2.46766	1.85597	1.32254	1.31469	2.62973	2.5095	0.809577	0.551967	0.61611	1.47221	1.67174	4.41462	1.54762	2.39361	1.99082	2.34239	2.58732	2.28046	3.03836	1.58028	1.51659	1.52809	2.35042	0.036412	0.756996	2.38543	4.29691	2.23956	1.70443	2.51693	2.72003	2.28569	2.92657	1.08399	1.7298	1.50853	1.12089	0.237821	0.375803	1.64955	1.95204	4.26874	1.12029	2.23733	1.09455
31	1.27397	2.01798	-0.567883	1.57525	1.03924	0.643317	0.554264	0.64506	1.83709	1.75645	2.32682	0.377959	0.738454	0.849242	1.61362	3.01221	2.01909	1.58607	-1.28027	4.09949	4.08122	2.96674	-0.793415	0.355962	2.65997	1.49991	1.73434	1.09244	0.284824	0.469644	-1.01098	1.41636	1.29775	1.49148	0.756752	1.94358	0.798602	0.827707	2.45004	2.05982	3.60559	2.64571	3.51394	1.33715	1.79277	4.88428	3.27574	0.287622	1.001
32	1.17123	0.609705	1.47729	0.897698	0.895786	0.356356	0.556948	1.08855	1.59423	1.6924	0.83455	1.13525	0.954274	1.33786	1.20816	2.80333	1.25637	0.765131	0.866699	2.87271	1.26448	1.01518	2.06338	0.587753	1.68381	1.34721	1.40686	1.10367	0.62466	1.38507	1.19342	1.79807	1.16128	-0.199901	0.013106	2.06901	2.2884	0.294931	0.941788	1.12185	2.1168	1.58508	1.42801	1.233	0.915677	3.71989	1.2285	1.96299	1.60824
33	7.02393	2.98479	1.48192	0.655531	0.137183	4.7517	4.99411	1.29799	0.456798	0.067291	2.33663	3.33162	0.563107	1.33057	1.74868	4.5016	1.24648	2.67588	1.37759	0.804463	0.624415	0.862954	6.17224	5.10233	1.91342	0.897997	1.41729	3.53123	4.26677	1.51283	5.89988	1.78353	1.27902	-0.867076	-0.150389	6.86927	6.87486	1.7989	-0.053318	0.178565	2.09811	2.42652	-0.352824	2.1054	2.00948	-1.43855	1.37093	3.99643	2.26992
34	3.36767	3.28454	0.63847	4.96907	3.68775	3.6355	3.33516	3.56792	9.32727	9.74747	2.87309	2.66807	2.32839	3.31702	3.8615	19.5776	7.4554	3.16539	0.616732	3.85543	5.30027	8.82752	3.77141	3.78787	10.1499	3.45688	9.87736	2.89871	3.24071	0.153174	2.79276	2.58386	0.232713	1.67612	3.40795	3.83574	3.76762	0.951504	7.38692	5.08364	3.4412	3.59733	1.77702	0.789259	0.798156	17.4529	3.0698	2.64976	0.083784
35	0.950868	-0.726655	0.969875	2.96631	3.37475	1.38671	1.09541	3.56236	6.2009	4.53855	-1.86492	-2.14456	3.68019	3.70447	3.86233	15.0333	6.12559	-0.143117	0.577701	1.5798	0.914059	5.09172	1.41577	1.50267	10.8916	4.27913	4.45585	-0.077938	0.235699	1.96135	2.18566	1.32892	0.384035	-0.197951	0.040588	2.08972	1.82078	-0.022869	5.38471	2.126	2.59387	1.28192	1.86004	-0.020049	0.162566	17.7396	2.78129	0.744854	0.584206
36	0.41891	0.253144	0.833417	3.75194	3.8425	0.918808	1.53144	2.87283	4.22362	5.6375	1.28756	0.174453	1.68097	2.55792	3.35825	4.58587	-0.051802	0.269631	0.045297	3.28651	1.68445	2.64608	1.14014	0.280264	4.66892	4.05051	3.42335	0.330141	0.535583	0.385786	1.98329	1.39436	2.0579	2.53745	2.88952	0.795093	1.81198	1.95965	5.06017	6.34844	1.99714	0.244502	1.34509	2.09662	1.62475	2.47392	0.73415	2.20051	0.978663
37	2.5842	2.68973	1.58636	2.01037	1.72881	5.1978	4.1451	1.29817	3.22799	4.45906	2.54013	2.62347	4.2652	2.65424	2.28381	4.38838	3.68363	2.02528	1.23963	3.1926	1.95363	1.45814	4.10152	3.74521	5.2529	2.97095	3.95428	2.76284	2.87371	2.47787	-0.409663	-0.407899	1.84791	2.22719	2.7078	1.74339	-0.68528	2.07351	4.32938	4.64608	0.599958	0.546672	5.30177	2.50548	2.95354	9.13093	3.31937	2.17767	1.99272
38	3.66079	1.87464	0.959334	0.242082	0.848715	4.73148	4.93298	0.248034	1.81107	1.66334	5.55285	3.32449	2.71046	0.911206	1.4304	1.80109	1.22958	2.39118	1.92544	2.35541	1.86761	1.77156	4.76266	4.93823	4.95409	0.47555	1.63378	3.37972	1.46295	1.44277	3.92354	2.22561	0.425155	2.4579	3.80222	5.42376	5.06713	1.57905	3.17438	2.23245	5.17246	3.08274	1.91492	1.70911	2.08672	13.3533	4.86862	2.73205	2.88774
39	-3.16733	-2.6711	-0.989064	1.75655	4.43832	-0.350193	-0.507257	-0.016823	3.3231	3.09074	-0.283906	-0.091574	1.88804	1.35728	2.11754	14.7634	2.04546	-2.30329	-1.83279	-0.107408	1.87417	4.78816	-0.754412	-0.15838	7.50196	2.97326	3.07722	-1.24685	-1.94505	-0.74274	-0.298409	-0.868933	-0.128419	2.06769	3.19994	-0.306668	-0.321225	0.343615	1.40742	1.72154	-0.168124	0.528561	0.974176	1.5076	1.50621	6.22994	1.12149	-0.713067	-1.52974
40	-0.966872	-0.409714	-0.068924	0.222642	0.07176	-1.47612	-0.66437	-0.458905	5.22103	4.59577	-2.10493	-1.00962	-0.120416	0.682782	0.981684	13.5343	2.52625	-0.412513	-0.198904	0.50714	1.30617	4.11909	-1.46234	-2.33313	6.93092	1.24747	5.25112	-0.828436	-0.714116	-1.12304	0.940729	0.687549	0.694182	0.506661	0.215894	0.715588	0.470756	-0.706764	4.99134	1.63203	-0.504861	-0.202247	0.930682	0.67006	1.06145	16.922	2.0114	0.490173	0.414143
41	1.29267	1.34783	0.564119	0.870635	0.663952	0.432511	-0.53361	3.11036	4.55261	4.26573	1.23431	0.772964	2.20673	1.65169	1.95941	12.7609	4.31733	0.813932	0.868164	2.16681	1.18848	2.94988	-0.918987	-1.10569	8.35922	1.07485	4.94278	1.52495	0.499399	1.28118	-0.758213	0.126668	0.487119	1.03376	1.56357	-2.474	-2.53042	0.911084	2.35086	3.19335	-0.332384	0.792266	2.23387	2.17524	3.06825	9.62041	4.72426	-1.2097	-1.09603
42	4.78744	1.67575	0.957649	1.08433	1.1744	4.0559	4.03195	0.595119	4.32397	4.1003	4.55587	5.08723	2.51266	5.05179	5.20039	0.590636	0.585431	2.82332	1.8506	0.834692	1.18534	1.81016	3.77733	3.93373	1.23888	5.27821	4.78123	5.24409	1.28539	1.33341	0.2657	4.33866	2.80889	4.27399	5.1929	-0.526469	0.001808	3.55045	5.38756	6.12338	4.61822	1.61793	1.56691	6.36054	6.20323	7.9386	2.18867	1.55925	2.0019
43	0.879019	1.16811	0.933286	0.2019	0.61617	3.05018	0.565177	0.884688	-0.514413	0.420619	2.19653	0.7815	1.76786	0.668765	0.331959	1.99778	1.79137	0.807354	0.668121	0.680826	1.64676	1.7124	1.03709	3.28041	0.777389	0.574316	0.427434	0.807836	1.07899	1.08814	0.579832	0.655038	0.507	0.754277	2.57548	-0.237454	0.344232	0.719813	2.07103	1.20312	0.650247	0.979005	1.66169	0.26854	1.53434	4.0341	2.11263	0.309286	0.671428
44	-0.118851	-0.744119	1.11091	1.47781	2.66208	0.267954	0.196546	1.64475	6.7078	7.68843	-1.87749	-0.301401	2.96742	2.12701	2.63581	15.6965	4.60806	-0.274504	1.03108	2.90643	1.4845	6.18161	0.172859	0.648411	8.26906	3.69929	6.30308	-1.54446	-0.566473	0.4283	0.064369	1.90194	0.779906	0.661875	4.58539	2.05519	-0.307933	1.35001	9.5792	9.17165	1.25964	1.1651	3.30269	1.80149	1.79333	9.72236	6.38394	-0.187345	1.60049
45	0.022658	0.572533	0.453632	3.52445	3.60646	0.958475	1.09644	1.659	3.92824	3.65912	-0.492162	0.071635	1.68721	2.88663	3.01737	4.88899	2.89316	1.33197	0.791315	0.020635	1.4957	3.56996	1.00225	0.421151	4.31584	2.68592	3.68577	-0.460791	4.42197	2.24275	0.691988	1.10335	0.74335	3.05654	3.16707	1.49169	1.07523	1.36244	3.56624	3.60197	1.83895	1.27649	3.00244	2.40251	2.80882	5.7132	1.77907	0.110397	0.492608
46	0.568384	1.01588	1.5303	3.10106	3.04754	-2.10354	-2.11804	1.96075	3.45655	3.42588	-1.56559	0.392048	0.289109	3.42132	3.3632	8.63684	3.09466	-0.102094	0.22586	1.89357	1.82029	3.48703	-2.29931	-2.25167	3.73369	3.64283	3.35986	-1.12216	0.3881	1.54821	-0.002781	0.520213	0.418978	2.46199	2.59578	0.310178	0.181203	2.18562	2.43589	2.27505	1.40358	1.41716	1.38428	2.47011	2.41498	7.07861	3.07227	-0.106842	0.790306
47	0.706261	0.073455	1.35688	2.3308	3.42066	2.54566	2.39241	1.11247	4.36386	3.48561	2.19377	0.017027	1.35676	1.66285	3.64019	6.456	1.33352	1.70024	0.54066	0.397247	1.74699	2.8335	2.68018	2.04252	4.1502	3.56092	3.76399	-0.040714	0.386462	0.090634	3.04321	1.58378	1.04249	0.968313	0.627043	3.25643	4.07666	1.83859	1.56127	0.536303	2.49275	2.17302	1.96758	1.05876	0.928477	6.73331	0.714291	1.79383	2.35691
48	-0.360288	-0.607775	-0.702067	-0.20996	0.804792	3.01702	2.22775	-0.416108	3.63703	2.60152	8.54189	3.48748	3.69324	1.10568	0.987273	13.4287	4.0774	-0.098211	-0.364738	0.962882	-0.889461	1.5667	2.71751	3.7228	6.62743	0.562467	2.84273	3.1365	1.72624	1.13917	-0.852732	-1.3786	-0.607918	-0.317655	0.401551	1.99591	1.28571	0.451603	2.13334	1.64061	9.30123	2.60497	2.65312	0.459386	0.591855	11.17	4.16702	-0.400374	0.290493
49	0.562473	-2.28614	-1.16955	0.869358	1.60349	1.43093	0.81202	0.440321	2.88294	3.5227	-0.656243	1.26063	2.22639	1.7317	2.59415	15.6425	3.34284	-0.986534	-0.767521	-1.26381	0.115198	0.402075	1.22078	1.18083	10.0962	2.86395	3.54029	-0.799144	0.384302	0.571729	2.72359	-0.959725	0.460679	0.625718	1.35837	3.53802	2.70241	0.709634	2.99836	3.85135	0.705833	0.790384	1.46413	1.78892	2.45746	11.6009	3.42688	0.416356	0.919971
50	0.551231	1.19512	2.56283	2.26184	2.14296	0.386293	2.0534	1.68414	1.92369	1.96853	-1.34299	-0.110041	1.02733	2.06144	2.10935	5.01058	2.56572	0.926427	1.25149	2.37472	2.84822	1.94591	1.28111	1.99415	4.84259	1.97156	2.11248	-0.382716	0.058904	0.865389	1.29123	1.85569	1.71579	1.3312	1.29551	-0.461333	1.48961	1.15578	1.53343	1.98376	1.14586	1.2352	0.836034	1.23283	1.47408	1.26337	1.4182	1.34646	1.01076
51	2.19367	1.32454	-0.093245	0.346998	0.381842	2.61962	2.29608	-0.305116	1.46768	1.14658	5.08452	1.7868	3.43336	0.749257	1.34108	3.07897	1.1278	1.91238	1.38845	0.7913	0.578451	0.39333	2.24442	4.59598	4.13117	1.81166	1.59307	1.72993	1.96456	0.562095	2.29147	1.02326	0.371818	0.688498	0.757432	2.00786	1.5784	0.660648	1.16755	1.80705	4.57567	1.24372	2.79667	0.6031	0.904455	3.02663	1.07143	0.981395	1.14133
[truncated: 11 more columns]
